# Supplementary material for: Requirements for Driving Antipathogen Effector Genes into Populations of Disease Vectors by Homing
Source: Genetics. 2017 Feb 2;205(4):1587–96. doi: 10.1534/genetics.116.197632 (PMC5378115; doi:10.1534/genetics.116.197632)
Supplement: Supplementary file 2 [file 1587FileS2.zip]

Archive with 1 entries (1 files):
- File S2.cdf
